# Supplementary material for: First Demonstration of In Vivo PDE11A4 Target Engagement for Potential Treatment of Age-Related Memory Disorders
Source: J Med Chem. 2024 Sep 25;67(19):17774–84. doi: 10.1021/acs.jmedchem.4c01794 (PMC11472338; doi:10.1021/acs.jmedchem.4c01794)
Supplement: Supplementary file 2 — jm4c01794_si_002.csv [file jm4c01794_si_002.csv]

Cpd	SMILES	PDE11A4 IC50 (nM)/% inhibition @ 500 nM
4a	CCN1N=CC=C1C2=CC(C3=NN=C(C)S3)=C4C(N(C5=CC=CC=C5)N=C4C)=N2	175
4b	CCN1N=CC=C1C2=CC(C3=NN=C(CC)S3)=C4C(N(C5=CC=CC=C5)N=C4C)=N2	53%
4c	FC(C=C1)=CC=C1N2C3=NC(C4=CC=NN4CC)=CC(C5=NN=C(C)S5)=C3C=N2	121
4d	FC(C=C1)=CC=C1N2C3=NC(C4=CC=NN4CC)=CC(C5=NN=C(CC)S5)=C3C=N2	310
4e	CC1=NN(C2=CC=C(F)C=C2)C3=NC(C4=CC=NN4CC)=CC(C5=NN=C(C)S5)=C31	117
4f	CN1N=CC=C1C2=CC(C3=NN=C(C)S3)=C4C(N(C5=CC=CC=C5)N=C4C(F)F)=N2	107
4g	CN1N=CC=C1C2=CC(C3=NN=CS3)=C4C(N(C5=CC=C(F)C=C5)N=C4C)=N2	15
4h	CC1=NN(C2=CC=C(F)C=C2)C3=NC(C4=CC=NN4CC)=CC(C5=NN=CS5)=C31	34
5a	CC(O1)=NN=C1C2=C3C(N(C4=CC=CC=C4)N=C3C(F)F)=NC(C5=CC=NN5CC)=C2	93
5b	CC1=NN(C2=CC=CC=C2)C3=NC(C4=CC=NN4CC)=CC(C5=NN=C(C)O5)=C31	69
5c	CC1=NN(C2=CC=CC=C2)C3=NC(C4=CC=NN4CC)=CC(C5=NN=C(CC)O5)=C31	62%
5d	CC(O1)=NN=C1C2=C3C(N(C4=CC=C(F)C=C4)N=C3)=NC(C5=CC=NN5CC)=C2	500
5e	CC(O1)=NN=C1C2=C3C(N(C4=CC=CC=C4F)N=C3)=NC(C5=CC=NN5CC)=C2	55%
5f	CC(O1)=NN=C1C2=C3C(N(C4=CC=C(F)C=C4)N=C3C)=NC(C5=CC=NN5CC)=C2	75
5g	CN1N=CC=C1C2=CC(C3=NN=C(C)O3)=C4C(N(C5=CC=CC=C5Cl)N=C4C)=N2	64%
5h	CN1N=CC=C1C2=CC(C3=NN=C(C)O3)=C4C(N(C5=CC=CC=C5)N=C4C)=N2	158
5i	CN1N=CC=C1C2=CC(C3=NN=C(C)O3)=C4C(N(C5=CC=CC=C5)N=C4C(F)F)=N2	93
6a	CC1=NN(C2=CC=CC=C2F)C3=NC(C4=CC=NN4CC)=CC(C5=NC(C)=NO5)=C31	69%
6b	CN1N=CC=C1C2=CC(C3=NC(C)=NO3)=C4C(N(C5=CC=CC=C5)N=C4C)=N2	514
6c	CN1N=CC=C1C2=CC(C3=NC(C)=NO3)=C4C(N(C5=CC=CC=C5)N=C4C(F)F)=N2	69%
7	CN1N=CC=C1C2=CC(C3=NOC(C)=N3)=C4C(N(C5=CC=CC=C5)N=C4C)=N2	50%
8a	CN1N=CC=C1C2=CC(C3=NN=CO3)=C4C(N(C5=CC=CC=C5)N=C4C(F)F)=N2	27
8b	CCN1N=CC=C1C2=CC(C3=NN=CO3)=C4C(N(C5=CC=CC=C5F)N=C4C)=N2	30
8c	CCN1N=CC=C1C2=CC(C3=NN=CO3)=C4C(N(C5=CC=C(F)C=C5)N=C4C(F)F)=N2	41
8d	CCN1N=CC=C1C2=CC(C3=NN=CO3)=C4C(N(C5=CC=CC=C5F)N=C4)=N2	84
8e	CCN1N=CC=C1C2=CC(C3=NN=CO3)=C4C(N(C5=CC=C(F)C=C5)N=C4)=N2	59
8f	CC1=NN(C2=CC=C(F)C=C2)C3=NC(C4=CC=NN4CC)=CC(C5=NN=CO5)=C31	15
8g	CC1=NN(C2=CC=C(F)C=C2F)C3=NC(C4=CC=NN4CC)=CC(C5=NN=CO5)=C31	15
8h	CC1=NN(C2=CC=CC=C2)C3=NC(C4=CC=NN4CC)=CC(C5=NN=CO5)=C31	51
8i	CN1N=CC=C1C2=CC(C3=NN=CO3)=C4C(N(C5=CC=C(F)C=C5)N=C4C)=N2	42
8j	CN1N=CC=C1C2=CC(C3=NN=CO3)=C4C(N(C5=CC=C(F)C=C5F)N=C4C)=N2	39
10a	CC1=NN(C2=CC=CC=C2F)C3=NC(C4=CC=NN4CC)=CC(C5=NN=CN5)=C31	47
10b	CN1N=CC=C1C2=CC(C3=NN=CN3)=C4C(N(C5=CC=CC=C5)N=C4C)=N2	36
10c	CN1N=CC=C1C2=CC(C3=NN=CN3)=C4C(N(C5=CC=C(F)C=C5)N=C4C)=N2	44
10d	CN1N=CC=C1C2=CC(C3=NN=CN3)=C4C(N(C5=CC=CC=C5)N=C4C(F)F)=N2	55
11	CCN1N=CC=C1C2=CC(C#N)=C3C(N(C4=CC=CC=C4)N=C3C(F)F)=N2	45
12	CN1N=CC=C1C2=CC(CC#N)=C3C(N(C4=CC=CC=C4)N=C3C(F)F)=N2	42
